# Supplementary material for: Impact of Percutaneous Endoscopic Decompression Versus Open Laminectomy on Postoperative Acute Urinary Retention: A Large-Scale Real-World Data Analysis
Source: J Clin Med. 2026 Jun 11;15(12):4519. doi: 10.3390/jcm15124519 (PMC13301296; doi:10.3390/jcm15124519)
Supplement: Supplementary file 1 [file jcm-15-04519-s001.zip]

Archive with 2 entries (2 files):
- STROBE-checklist.pdf
- Supplementary Material.pdf
